# Supplementary material for: Time-series dataset on land surface temperature, vegetation, built up areas and other climatic factors in top 20 global cities (2000–2018)
Source: Data Brief. 2019 Mar 12;23:103803. doi: 10.1016/j.dib.2019.103803 (PMC6660608; doi:10.1016/j.dib.2019.103803)
Supplement: Multimedia component 2 [file mmc2.zip]

Archive with 14 entries (14 files):
- cities.CPG
- cities.dbf
- cities.prj
- cities.shp
- cities.shp.xml
- cities.shx
- Data_In_Brief_Spatialdata.cpg
- Data_In_Brief_Spatialdata.dbf
- Data_In_Brief_Spatialdata.prj
- Data_In_Brief_Spatialdata.sbn
- Data_In_Brief_Spatialdata.sbx
- Data_In_Brief_Spatialdata.shp
- Data_In_Brief_Spatialdata.shp.xml
- Data_In_Brief_Spatialdata.shx
