# Supplementary material for: Time-series dataset on land surface temperature, vegetation, built up areas and other climatic factors in top 20 global cities (2000–2018)
Source: Data Brief. 2019 Mar 12;23:103803. doi: 10.1016/j.dib.2019.103803 (PMC6660608; doi:10.1016/j.dib.2019.103803)
Supplement: Multimedia component 2 [file mmc2.zip › cities.prj]

PROJCS["WGS_1984_UTM_Zone_55S",GEOGCS["GCS_WGS_1984",DATUM["D_WGS_1984",SPHEROID["WGS_1984",6378137.0,298.257223563]],PRIMEM["Greenwich",0.0],UNIT["Degree",0.0174532925199433]],PROJECTION["Transverse_Mercator"],PARAMETER["False_Easting",500000.0],PARAMETER["False_Northing",10000000.0],PARAMETER["Central_Meridian",147.0],PARAMETER["Scale_Factor",0.9996],PARAMETER["Latitude_Of_Origin",0.0],UNIT["Meter",1.0]]
