# Supplementary material for: Time-series dataset on land surface temperature, vegetation, built up areas and other climatic factors in top 20 global cities (2000–2018)
Source: Data Brief. 2019 Mar 12;23:103803. doi: 10.1016/j.dib.2019.103803 (PMC6660608; doi:10.1016/j.dib.2019.103803)
Supplement: Multimedia component 2 [file mmc2.zip › cities.shp.xml]

<?xml version="1.0" encoding="UTF-8"?>
<metadata xml:lang="en"><Esri><CreaDate>20190209</CreaDate><CreaTime>12052200</CreaTime><ArcGISFormat>1.0</ArcGISFormat><SyncOnce>TRUE</SyncOnce><DataProperties><itemProps><itemLocation><linkage Sync="TRUE">file://\\W8420181\E$\Yashar Desktop\Yashar Jamei\Papers\Second Paper-Data in Brief\Revision\Shapefile\cities</linkage><protocol Sync="TRUE">Local Area Network</protocol></itemLocation></itemProps><copyHistory><copy source="E:\Yashar Desktop\Yashar Jamei\Papers\Second Paper-Data in Brief\Shapefile-CSV-Data in Brief\cities" dest="\\W8420181\E$\Yashar Desktop\Yashar Jamei\Papers\Second Paper-Data in Brief\Revision\Shapefile\cities" date="20190209" time="12052200"></copy></copyHistory></DataProperties></Esri></metadata>
