# Supplementary material for: Time-series dataset on land surface temperature, vegetation, built up areas and other climatic factors in top 20 global cities (2000–2018)
Source: Data Brief. 2019 Mar 12;23:103803. doi: 10.1016/j.dib.2019.103803 (PMC6660608; doi:10.1016/j.dib.2019.103803)
Supplement: Multimedia component 2 [file mmc2.zip › Data_In_Brief_Spatialdata.shp.xml]

<?xml version="1.0" encoding="UTF-8"?>
<metadata xml:lang="en"><Esri><CreaDate>20190209</CreaDate><CreaTime>12052200</CreaTime><ArcGISFormat>1.0</ArcGISFormat><SyncOnce>FALSE</SyncOnce><DataProperties><itemProps><itemLocation><linkage Sync="TRUE">file://\\W8420181\E$\Yashar Desktop\Yashar Jamei\Papers\Second Paper-Data in Brief\Revision\Shapefile\Data_In_Brief_Spatialdata.shp</linkage><protocol Sync="TRUE">Local Area Network</protocol></itemLocation><itemName Sync="TRUE">Data_In_Brief_Spatialdata</itemName><imsContentType Sync="TRUE">002</imsContentType><itemSize Sync="TRUE">0.000</itemSize></itemProps><copyHistory><copy source="E:\Yashar Desktop\Yashar Jamei\Papers\Second Paper-Data in Brief\Shapefile-CSV-Data in Brief\cities" dest="\\W8420181\E$\Yashar Desktop\Yashar Jamei\Papers\Second Paper-Data in Brief\Revision\Shapefile\cities" date="20190209" time="12052200"></copy></copyHistory><coordRef><type Sync="TRUE">Projected</type><geogcsn Sync="TRUE">GCS_WGS_1984</geogcsn><csUnits Sync="TRUE">Linear Unit: Meter (1.000000)</csUnits><projcsn Sync="TRUE">WGS_1984_UTM_Zone_55S</projcsn><peXml Sync="TRUE">&lt;ProjectedCoordinateSystem xsi:type='typens:ProjectedCoordinateSystem' xmlns:xsi='http://www.w3.org/2001/XMLSchema-instance' xmlns:xs='http://www.w3.org/2001/XMLSchema' xmlns:typens='http://www.esri.com/schemas/ArcGIS/10.5'&gt;&lt;WKT&gt;PROJCS[&amp;quot;WGS_1984_UTM_Zone_55S&amp;quot;,GEOGCS[&amp;quot;GCS_WGS_1984&amp;quot;,DATUM[&amp;quot;D_WGS_1984&amp;quot;,SPHEROID[&amp;quot;WGS_1984&amp;quot;,6378137.0,298.257223563]],PRIMEM[&amp;quot;Greenwich&amp;quot;,0.0],UNIT[&amp;quot;Degree&amp;quot;,0.0174532925199433]],PROJECTION[&amp;quot;Transverse_Mercator&amp;quot;],PARAMETER[&amp;quot;False_Easting&amp;quot;,500000.0],PARAMETER[&amp;quot;False_Northing&amp;quot;,10000000.0],PARAMETER[&amp;quot;Central_Meridian&amp;quot;,147.0],PARAMETER[&amp;quot;Scale_Factor&amp;quot;,0.9996],PARAMETER[&amp;quot;Latitude_Of_Origin&amp;quot;,0.0],UNIT[&amp;quot;Meter&amp;quot;,1.0],AUTHORITY[&amp;quot;EPSG&amp;quot;,32755]]&lt;/WKT&gt;&lt;XOrigin&gt;-5120900&lt;/XOrigin&gt;&lt;YOrigin&gt;1900&lt;/YOrigin&gt;&lt;XYScale&gt;450445547.3910538&lt;/XYScale&gt;&lt;ZOrigin&gt;-100000&lt;/ZOrigin&gt;&lt;ZScale&gt;10000&lt;/ZScale&gt;&lt;MOrigin&gt;-100000&lt;/MOrigin&gt;&lt;MScale&gt;10000&lt;/MScale&gt;&lt;XYTolerance&gt;0.001&lt;/XYTolerance&gt;&lt;ZTolerance&gt;0.001&lt;/ZTolerance&gt;&lt;MTolerance&gt;0.001&lt;/MTolerance&gt;&lt;HighPrecision&gt;true&lt;/HighPrecision&gt;&lt;WKID&gt;32755&lt;/WKID&gt;&lt;LatestWKID&gt;32755&lt;/LatestWKID&gt;&lt;/ProjectedCoordinateSystem&gt;</peXml></coordRef><lineage><Process ToolSource="c:\program files (x86)\arcgis\desktop10.5\ArcToolbox\Toolboxes\Conversion Tools.tbx\FeatureClassToFeatureClass" Date="20190209" Time="120754">FeatureClassToFeatureClass "E:\Yashar Desktop\Yashar Jamei\Papers\Second Paper-Data in Brief\Revision\Shapefile\cities.shp" "E:\Yashar Desktop\Yashar Jamei\Papers\Second Paper-Data in Brief\Revision\Shapefile" Data_In_Brief_Spatialdata.shp # "ID "ID" true true false 10 Long 0 10 ,First,#,E:\Yashar Desktop\Yashar Jamei\Papers\Second Paper-Data in Brief\Revision\Shapefile\cities.shp,ID,-1,-1;City "City" true true false 254 Text 0 0 ,First,#,E:\Yashar Desktop\Yashar Jamei\Papers\Second Paper-Data in Brief\Revision\Shapefile\cities.shp,City,-1,-1;Country "Country" true true false 254 Text 0 0 ,First,#,E:\Yashar Desktop\Yashar Jamei\Papers\Second Paper-Data in Brief\Revision\Shapefile\cities.shp,Country,-1,-1;Latitude "Latitude" true true false 19 Double 0 0 ,First,#,E:\Yashar Desktop\Yashar Jamei\Papers\Second Paper-Data in Brief\Revision\Shapefile\cities.shp,Latitude,-1,-1;Longitude "Longitude" true true false 19 Double 0 0 ,First,#,E:\Yashar Desktop\Yashar Jamei\Papers\Second Paper-Data in Brief\Revision\Shapefile\cities.shp,Longitude,-1,-1;Elevation_ "Elevation_" true true false 10 Long 0 10 ,First,#,E:\Yashar Desktop\Yashar Jamei\Papers\Second Paper-Data in Brief\Revision\Shapefile\cities.shp,Elevation_,-1,-1;LST_Day_MO "LST_Day_MO" true true false 19 Double 0 0 ,First,#,E:\Yashar Desktop\Yashar Jamei\Papers\Second Paper-Data in Brief\Revision\Shapefile\cities.shp,LST_Day_MO,-1,-1;LST_Night_ "LST_Night_" true true false 19 Double 0 0 ,First,#,E:\Yashar Desktop\Yashar Jamei\Papers\Second Paper-Data in Brief\Revision\Shapefile\cities.shp,LST_Night_,-1,-1;NDVI "NDVI" true true false 19 Double 0 0 ,First,#,E:\Yashar Desktop\Yashar Jamei\Papers\Second Paper-Data in Brief\Revision\Shapefile\cities.shp,NDVI,-1,-1;NDBI "NDBI" true true false 19 Double 0 0 ,First,#,E:\Yashar Desktop\Yashar Jamei\Papers\Second Paper-Data in Brief\Revision\Shapefile\cities.shp,NDBI,-1,-1;Precipitat "Precipitat" true true false 19 Double 0 0 ,First,#,E:\Yashar Desktop\Yashar Jamei\Papers\Second Paper-Data in Brief\Revision\Shapefile\cities.shp,Precipitat,-1,-1;WindSpeed_ "WindSpeed_" true true false 10 Long 0 10 ,First,#,E:\Yashar Desktop\Yashar Jamei\Papers\Second Paper-Data in Brief\Revision\Shapefile\cities.shp,WindSpeed_,-1,-1;Evapotrans "Evapotrans" true true false 19 Double 0 0 ,First,#,E:\Yashar Desktop\Yashar Jamei\Papers\Second Paper-Data in Brief\Revision\Shapefile\cities.shp,Evapotrans,-1,-1;Surface_So "Surface_So" true true false 19 Double 0 0 ,First,#,E:\Yashar Desktop\Yashar Jamei\Papers\Second Paper-Data in Brief\Revision\Shapefile\cities.shp,Surface_So,-1,-1;Population "Population" true true false 10 Long 0 10 ,First,#,E:\Yashar Desktop\Yashar Jamei\Papers\Second Paper-Data in Brief\Revision\Shapefile\cities.shp,Population,-1,-1;Year "Year" true true false 10 Long 0 10 ,First,#,E:\Yashar Desktop\Yashar Jamei\Papers\Second Paper-Data in Brief\Revision\Shapefile\cities.shp,Year,-1,-1" #</Process></lineage></DataProperties><SyncDate>20190209</SyncDate><SyncTime>12075300</SyncTime><ModDate>20190209</ModDate><ModTime>12075300</ModTime></Esri><dataIdInfo><envirDesc Sync="TRUE"> Version 6.2 (Build 9200) ; Esri ArcGIS 10.5.0.6491</envirDesc><dataLang><languageCode value="eng" Sync="TRUE"></languageCode><countryCode value="AUS" Sync="TRUE"></countryCode></dataLang><idCitation><resTitle Sync="TRUE">Data_In_Brief_Spatialdata</resTitle><presForm><PresFormCd value="005" Sync="TRUE"></PresFormCd></presForm></idCitation><spatRpType><SpatRepTypCd value="001" Sync="TRUE"></SpatRepTypCd></spatRpType></dataIdInfo><mdLang><languageCode value="eng" Sync="TRUE"></languageCode><countryCode value="AUS" Sync="TRUE"></countryCode></mdLang><mdChar><CharSetCd value="004" Sync="TRUE"></CharSetCd></mdChar><distInfo><distFormat><formatName Sync="TRUE">Shapefile</formatName></distFormat><distTranOps><transSize Sync="TRUE">0.000</transSize></distTranOps></distInfo><mdHrLv><ScopeCd value="005" Sync="TRUE"></ScopeCd></mdHrLv><mdHrLvName Sync="TRUE">dataset</mdHrLvName><refSysInfo><RefSystem><refSysID><identCode code="32755" Sync="TRUE"></identCode><idCodeSpace Sync="TRUE">EPSG</idCodeSpace><idVersion Sync="TRUE">2.1(3.0.1)</idVersion></refSysID></RefSystem></refSysInfo><spatRepInfo><VectSpatRep><geometObjs Name="Data_In_Brief_Spatialdata"><geoObjTyp><GeoObjTypCd value="004" Sync="TRUE"></GeoObjTypCd></geoObjTyp><geoObjCnt Sync="TRUE">0</geoObjCnt></geometObjs><topLvl><TopoLevCd value="001" Sync="TRUE"></TopoLevCd></topLvl></VectSpatRep></spatRepInfo><spdoinfo><ptvctinf><esriterm Name="Data_In_Brief_Spatialdata"><efeatyp Sync="TRUE">Simple</efeatyp><efeageom code="1" Sync="TRUE"></efeageom><esritopo Sync="TRUE">FALSE</esritopo><efeacnt Sync="TRUE">0</efeacnt><spindex Sync="TRUE">FALSE</spindex><linrefer Sync="TRUE">FALSE</linrefer></esriterm></ptvctinf></spdoinfo><eainfo><detailed Name="Data_In_Brief_Spatialdata"><enttyp><enttypl Sync="TRUE">Data_In_Brief_Spatialdata</enttypl><enttypt Sync="TRUE">Feature Class</enttypt><enttypc Sync="TRUE">0</enttypc></enttyp><attr><attrlabl Sync="TRUE">FID</attrlabl><attalias Sync="TRUE">FID</attalias><attrtype Sync="TRUE">OID</attrtype><attwidth Sync="TRUE">4</attwidth><atprecis Sync="TRUE">0</atprecis><attscale Sync="TRUE">0</attscale><attrdef Sync="TRUE">Internal feature number.</attrdef><attrdefs Sync="TRUE">Esri</attrdefs><attrdomv><udom Sync="TRUE">Sequential unique whole numbers that are automatically generated.</udom></attrdomv></attr><attr><attrlabl Sync="TRUE">Shape</attrlabl><attalias Sync="TRUE">Shape</attalias><attrtype Sync="TRUE">Geometry</attrtype><attwidth Sync="TRUE">0</attwidth><atprecis Sync="TRUE">0</atprecis><attscale Sync="TRUE">0</attscale><attrdef Sync="TRUE">Feature geometry.</attrdef><attrdefs Sync="TRUE">Esri</attrdefs><attrdomv><udom Sync="TRUE">Coordinates defining the features.</udom></attrdomv></attr><attr><attrlabl Sync="TRUE">ID</attrlabl><attalias Sync="TRUE">ID</attalias><attrtype Sync="TRUE">Integer</attrtype><attwidth Sync="TRUE">10</attwidth><atprecis Sync="TRUE">10</atprecis><attscale Sync="TRUE">0</attscale></attr><attr><attrlabl Sync="TRUE">City</attrlabl><attalias Sync="TRUE">City</attalias><attrtype Sync="TRUE">String</attrtype><attwidth Sync="TRUE">254</attwidth><atprecis Sync="TRUE">0</atprecis><attscale Sync="TRUE">0</attscale></attr><attr><attrlabl Sync="TRUE">Country</attrlabl><attalias Sync="TRUE">Country</attalias><attrtype Sync="TRUE">String</attrtype><attwidth Sync="TRUE">254</attwidth><atprecis Sync="TRUE">0</atprecis><attscale Sync="TRUE">0</attscale></attr><attr><attrlabl Sync="TRUE">Latitude</attrlabl><attalias Sync="TRUE">Latitude</attalias><attrtype Sync="TRUE">Double</attrtype><attwidth Sync="TRUE">19</attwidth><atprecis Sync="TRUE">0</atprecis><attscale Sync="TRUE">0</attscale></attr><attr><attrlabl Sync="TRUE">Longitude</attrlabl><attalias Sync="TRUE">Longitude</attalias><attrtype Sync="TRUE">Double</attrtype><attwidth Sync="TRUE">19</attwidth><atprecis Sync="TRUE">0</atprecis><attscale Sync="TRUE">0</attscale></attr><attr><attrlabl Sync="TRUE">Elevation_</attrlabl><attalias Sync="TRUE">Elevation_</attalias><attrtype Sync="TRUE">Integer</attrtype><attwidth Sync="TRUE">10</attwidth><atprecis Sync="TRUE">10</atprecis><attscale Sync="TRUE">0</attscale></attr><attr><attrlabl Sync="TRUE">LST_Day_MO</attrlabl><attalias Sync="TRUE">LST_Day_MO</attalias><attrtype Sync="TRUE">Double</attrtype><attwidth Sync="TRUE">19</attwidth><atprecis Sync="TRUE">0</atprecis><attscale Sync="TRUE">0</attscale></attr><attr><attrlabl Sync="TRUE">LST_Night_</attrlabl><attalias Sync="TRUE">LST_Night_</attalias><attrtype Sync="TRUE">Double</attrtype><attwidth Sync="TRUE">19</attwidth><atprecis Sync="TRUE">0</atprecis><attscale Sync="TRUE">0</attscale></attr><attr><attrlabl Sync="TRUE">NDVI</attrlabl><attalias Sync="TRUE">NDVI</attalias><attrtype Sync="TRUE">Double</attrtype><attwidth Sync="TRUE">19</attwidth><atprecis Sync="TRUE">0</atprecis><attscale Sync="TRUE">0</attscale></attr><attr><attrlabl Sync="TRUE">NDBI</attrlabl><attalias Sync="TRUE">NDBI</attalias><attrtype Sync="TRUE">Double</attrtype><attwidth Sync="TRUE">19</attwidth><atprecis Sync="TRUE">0</atprecis><attscale Sync="TRUE">0</attscale></attr><attr><attrlabl Sync="TRUE">Precipitat</attrlabl><attalias Sync="TRUE">Precipitat</attalias><attrtype Sync="TRUE">Double</attrtype><attwidth Sync="TRUE">19</attwidth><atprecis Sync="TRUE">0</atprecis><attscale Sync="TRUE">0</attscale></attr><attr><attrlabl Sync="TRUE">WindSpeed_</attrlabl><attalias Sync="TRUE">WindSpeed_</attalias><attrtype Sync="TRUE">Integer</attrtype><attwidth Sync="TRUE">10</attwidth><atprecis Sync="TRUE">10</atprecis><attscale Sync="TRUE">0</attscale></attr><attr><attrlabl Sync="TRUE">Evapotrans</attrlabl><attalias Sync="TRUE">Evapotrans</attalias><attrtype Sync="TRUE">Double</attrtype><attwidth Sync="TRUE">19</attwidth><atprecis Sync="TRUE">0</atprecis><attscale Sync="TRUE">0</attscale></attr><attr><attrlabl Sync="TRUE">Surface_So</attrlabl><attalias Sync="TRUE">Surface_So</attalias><attrtype Sync="TRUE">Double</attrtype><attwidth Sync="TRUE">19</attwidth><atprecis Sync="TRUE">0</atprecis><attscale Sync="TRUE">0</attscale></attr><attr><attrlabl Sync="TRUE">Population</attrlabl><attalias Sync="TRUE">Population</attalias><attrtype Sync="TRUE">Integer</attrtype><attwidth Sync="TRUE">10</attwidth><atprecis Sync="TRUE">10</atprecis><attscale Sync="TRUE">0</attscale></attr><attr><attrlabl Sync="TRUE">Year</attrlabl><attalias Sync="TRUE">Year</attalias><attrtype Sync="TRUE">Integer</attrtype><attwidth Sync="TRUE">10</attwidth><atprecis Sync="TRUE">10</atprecis><attscale Sync="TRUE">0</attscale></attr></detailed></eainfo><mdDateSt Sync="TRUE">20190209</mdDateSt></metadata>
