# Supplementary material for: Time-series dataset on land surface temperature, vegetation, built up areas and other climatic factors in top 20 global cities (2000–2018)
Source: Data Brief. 2019 Mar 12;23:103803. doi: 10.1016/j.dib.2019.103803 (PMC6660608; doi:10.1016/j.dib.2019.103803)
Supplement: Multimedia component 3 [file mmc3.zip]

Archive with 1 entries (1 files):
- Data in Brief-Data.xlsx
