# Supplementary material for: Time-series dataset on land surface temperature, vegetation, built up areas and other climatic factors in top 20 global cities (2000–2018)
Source: Data Brief. 2019 Mar 12;23:103803. doi: 10.1016/j.dib.2019.103803 (PMC6660608; doi:10.1016/j.dib.2019.103803)
Supplement: Multimedia component 3 [file mmc3.zip › Data in Brief-Data.xlsx]

## Sheet: Data in Brief-Dataset
ID	City	Country	Latitude	Longitude	Elevation(m)	LST_Day_MODIS_1KM(øC)	LST_Night_MODIS_1KM(øC)	NDVI	NDBI	Precipitation(MM.HR)	WindSpeed(SM/S)	Evapotranspiration( kg/m^2/8day)	Surface_Soil_ Moisture(MM)	Population	Year
0	New_York	USA	40.71	-74	10	21.27	10.72	0.324	-0.084	0.15	421			8015000	2000
1	New_York	USA	40.71	-74	10	18.87	9.33	0.295	-0.086	0.12	397	12.06		8044000	2001
2	New_York	USA	40.71	-74	10	19.52	10.03	0.313	-0.064	0.151	424	12.53		8042000	2002
3	New_York	USA	40.71	-74	10	17.41	8.71	0.288	-0.093	0.18	415	14.58		8023000	2003
4	New_York	USA	40.71	-74	10	17.93	8.87	0.302	-0.08	0.161	408	15.26		7984000	2004
5	New_York	USA	40.71	-74	10	18.64	9.46	0.288	-0.076	0.163	403	13.85		7940000	2005
6	New_York	USA	40.71	-74	10	19.26	9.88	0.308	-0.049	0.169	420	14.31		7904000	2006
7	New_York	USA	40.71	-74	10	18.54	9.63	0.317	-0.073	0.167	413	14.22		7909000	2007
8	New_York	USA	40.71	-74	10	18.73	9.04	0.306	-0.036	0.151	404	13.49		7946000	2008
9	New_York	USA	40.71	-74	10	17.86	8.74	0.292	-0.076	0.147	414	14.41		7991000	2009
10	New_York	USA	40.71	-74	10	19.3	9.75	0.303	-0.085	0.134	436	13.05		8194000	2010
11	New_York	USA	40.71	-74	10	18.29	9.37	0.283	-0.106	0.189	399	14.26		8293000	2011
12	New_York	USA	40.71	-74	10	19.74	11.03	0.326	-0.051	0.12	392	13.37		8384000	2012
13	New_York	USA	40.71	-74	10	18.29	9.44	0.294	-0.07	0.124	413	13.86		8459000	2013
14	New_York	USA	40.71	-74	10	17.57	8.53	0.276	-0.097	0.152	408	13.65		8521000	2014
15	New_York	USA	40.71	-74	10	17.76	8.68	0.298	-0.088	0.12	406	13.87	9.05	8582000	2015
16	New_York	USA	40.71	-74	10	19.89	10.36	0.35	-0.047	0.115	412	14.05	9.47	8615000	2016
17	New_York	USA	40.71	-74	10			0.312	-0.067	0.133	417	14.86	10.61	8623000	2017
18	New_York	USA	40.71	-74	10			0.303	-0.072	0.151		17.24	10.99	8628697	2018
19	Greater_London	England	51.51	-0.13	11	17.81	8.39	0.524	-0.177		394			7237000	2000
20	Greater_London	England	51.51	-0.13	11	14.94	6.5	0.512	-0.137		374	11.26		7322000	2001
21	Greater_London	England	51.51	-0.13	11	16.07	7.45	0.512	-0.137		386	13.32		7377000	2002
22	Greater_London	England	51.51	-0.13	11	17.23	7.25	0.486	-0.1		350	12.66		7395000	2003
23	Greater_London	England	51.51	-0.13	11	15.56	7.04	0.492	-0.121		374	12.78		7433000	2004
24	Greater_London	England	51.51	-0.13	11	16.17	7.72	0.517	-0.132		375	13.21		7519000	2005
25	Greater_London	England	51.51	-0.13	11	16.62	7.85	0.507	-0.128		395	13.21		7598000	2006
26	Greater_London	England	51.51	-0.13	11	16.11	7.67	0.532	-0.139		395	13.83		7693000	2007
27	Greater_London	England	51.51	-0.13	11	15.17	6.7	0.518	-0.146		415	12.38		7812000	2008
28	Greater_London	England	51.51	-0.13	11	15.88	6.76	0.498	-0.145		374	12.55		7943000	2009
29	Greater_London	England	51.51	-0.13	11	14.37	5.82	0.469	-0.141		353	11.97		8061000	2010
30	Greater_London	England	51.51	-0.13	11	16.69	7.65	0.517	-0.136		394	13.06		8174000	2011
31	Greater_London	England	51.51	-0.13	11	15.29	6.69	0.536	-0.151		381	13.05		8308000	2012
32	Greater_London	England	51.51	-0.13	11	15.29	6.69	0.518	-0.134		392	12.79		8417000	2013
33	Greater_London	England	51.51	-0.13	11	17.07	8.11	0.554	-0.152		380	13.65		8539000	2014
34	Greater_London	England	51.51	-0.13	11	16.24	7.33	0.528	-0.135		424	12.72	11.63	8674000	2015
35	Greater_London	England	51.51	-0.13	11	16.43	7.18	0.554	-0.135		372	13.81	13.69	8787892	2016
36	Greater_London	England	51.51	-0.13	11			0.557	-0.14		380	13.8	11.85	8750000	2017
37	Greater_London	England	51.51	-0.13	11			0.523	-0.13			13.14	10.93	8850000	2018
38	Paris	France	48.86	2.35	35	20.68	11.07	0.249	-0.074	0.11	387			2130000	2000
39	Paris	France	48.86	2.35	35	16.89	9.31	0.25	-0.051	0.116	393	11.83		2137000	2001
40	Paris	France	48.86	2.35	35	19.34	10.3	0.243	-0.051	0.092	414	12.76		2145000	2002
41	Paris	France	48.86	2.35	35	18.86	9.92	0.24	-0.059	0.067	355	12.57		2155000	2003
42	Paris	France	48.86	2.35	35	17.77	9.47	0.245	-0.055	0.075	379	12.04		2162000	2004
43	Paris	France	48.86	2.35	35	18.89	9.83	0.255	-0.05	0.067	365	12.52		2172000	2005
44	Paris	France	48.86	2.35	35	18.68	10.11	0.247	-0.049	0.082	383	12.96		2181000	2006
45	Paris	France	48.86	2.35	35	18.59	9.84	0.254	-0.049	0.089	396	12.74		2193000	2007
46	Paris	France	48.86	2.35	35	18.57	9.52	0.252	-0.049	0.081	382	12.46		2211000	2008
47	Paris	France	48.86	2.35	35	18.32	9.37	0.251	-0.054	0.077	372	11.63		2234000	2009
48	Paris	France	48.86	2.35	35	17.7	8.68	0.252	-0.068	0.076	366	12.04		2244000	2010
49	Paris	France	48.86	2.35	35	19.46	10.26	0.259	-0.052	0.069	363	12.25		2250000	2011
50	Paris	France	48.86	2.35	35	17.65	9.64	0.259	-0.056	0.083	379	12.46		2241000	2012
51	Paris	France	48.86	2.35	35	17.66	9.37	0.261	-0.066	0.079	372	12.83		2230000	2013
52	Paris	France	48.86	2.35	35	18.64	10.58	0.282	-0.071	0.088	365	14.33		2220000	2014
53	Paris	France	48.86	2.35	35	19.08	10.17	0.287	-0.05	0.063	394	13.34	6.4	2211000	2015
54	Paris	France	48.86	2.35	35	18.35	10.18	0.294	-0.057	0.078	357	13.57	8.99	2200000	2016
55	Paris	France	48.86	2.35	35			0.303	-0.055	0.081	358	14.26	8.42	2408000	2017
56	Paris	France	48.86	2.35	35			0.29	-0.062	0.091		14.65	8.75	2461600	2018
57	Tokyo	Japan	35.69	139.69	40	23.93	13.44	0.43	-0.109	0.171	331			12060000	2000
58	Tokyo	Japan	35.69	139.69	40	20.47	10.55	0.415	-0.083	0.193	336	13.37		12171577	2001
59	Tokyo	Japan	35.69	139.69	40	20.87	11.33	0.429	-0.104	0.175	345	15.04		12279419	2002
60	Tokyo	Japan	35.69	139.69	40	20.57	11.21	0.417	-0.09	0.208	338	14.1		12368691	2003
61	Tokyo	Japan	35.69	139.69	40	22.31	12.51	0.446	-0.103	0.209	346	15.76		12451966	2004
62	Tokyo	Japan	35.69	139.69	40	20.44	10.99	0.414	-0.1	0.16	344	13.34		12576601	2005
63	Tokyo	Japan	35.69	139.69	40	20.16	11	0.416	-0.101	0.208	336	14.16		12677921	2006
64	Tokyo	Japan	35.69	139.69	40	21.35	11.63	0.433	-0.109	0.165	333	15.18		12790202	2007
65	Tokyo	Japan	35.69	139.69	40	20.32	11.24	0.433	-0.121	0.206	331	13.66		12898939	2008
66	Tokyo	Japan	35.69	139.69	40	20.84	11.24	0.424	-0.113	0.188	341	14.01		12988797	2009
67	Tokyo	Japan	35.69	139.69	40	21.06	11.7	0.43	-0.12	0.204	349	14.51		13159388	2010
68	Tokyo	Japan	35.69	139.69	40	21.06	11.21	0.436	-0.118	0.189	350	14.18		13191203	2011
69	Tokyo	Japan	35.69	139.69	40	20.79	10.8	0.434	-0.125	0.2	352	14.37		13225551	2012
70	Tokyo	Japan	35.69	139.69	40	21.36	11.91	0.432	-0.133	0.139	361	13.89		13301154	2013
71	Tokyo	Japan	35.69	139.69	40	21.46	11.46	0.431	-0.14	0.185	353	13.83		13398087	2014
72	Tokyo	Japan	35.69	139.69	40	21.28	11.68	0.447	-0.111	0.209	344	14.62	19.8	13515271	2015
73	Tokyo	Japan	35.69	139.69	40	21.85	11.61	0.45	-0.114	0.196	339	15.33	19.04	13636222	2016
74	Tokyo	Japan	35.69	139.69	40			0.452	-0.106	0.174	356	14.01	18.09	13760000	2017
75	Tokyo	Japan	35.69	139.69	40				-0.141			15.65	17.77		2018
76	Hong Kong	Hong Kong	22.4	114.11	552	25.76	20.38	0.357	-0.087	0.281	341			6665000	2000
77	Hong Kong	Hong Kong	22.4	114.11	552	24.3	18.66	0.35	-0.062	0.307	317	19.61		6714000	2001
78	Hong Kong	Hong Kong	22.4	114.11	552	24.13	19.12	0.384	-0.059	0.215	306	20.3		6744000	2002
79	Hong Kong	Hong Kong	22.4	114.11	552	24.62	19.67	0.4	-0.06	0.168	325	22.4		6731000	2003
80	Hong Kong	Hong Kong	22.4	114.11	552	24.85	19.55	0.414	-0.061	0.143	292	21.37		6784000	2004
81	Hong Kong	Hong Kong	22.4	114.11	552	23.47	18.63	0.34	-0.069	0.244	308	21.09		6813000	2005
82	Hong Kong	Hong Kong	22.4	114.11	552	23.8	19.28	0.387	-0.08	0.243	289	20.97		6857000	2006
83	Hong Kong	Hong Kong	22.4	114.11	552	23.89	19.53	0.411	-0.082	0.173	286	21.81		6916000	2007
84	Hong Kong	Hong Kong	22.4	114.11	552	23.93	18.59	0.408	-0.098	0.291	295	21.11		6958000	2008
85	Hong Kong	Hong Kong	22.4	114.11	552	24.37	19.4	0.41	-0.091	0.165	290	22.64		6973000	2009
86	Hong Kong	Hong Kong	22.4	114.11	552	23.73	18.62	0.389	-0.1	0.205	301	22.07		7024000	2010
87	Hong Kong	Hong Kong	22.4	114.11	552	23.32	19.03	0.416	-0.096	0.133	310	21.52		7072000	2011
88	Hong Kong	Hong Kong	22.4	114.11	552	23.06	19.11	0.362	-0.104	0.176	308	21.12		7150000	2012
89	Hong Kong	Hong Kong	22.4	114.11	552	23.79	18.8	0.401	-0.109	0.232	315	22.51		7179000	2013
90	Hong Kong	Hong Kong	22.4	114.11	552	23.97	18.84	0.426	-0.117	0.194	292	21.92		7230000	2014
91	Hong Kong	Hong Kong	22.4	114.11	552	23.43	19.3	0.411	-0.113	0.165	288	22.8	0.63	7291000	2015
92	Hong Kong	Hong Kong	22.4	114.11	552	23.93	18.87	0.441	-0.113	0.237	301	22.81	0.64	7337000	2016
93	Hong Kong	Hong Kong	22.4	114.11	552			0.452	-0.113	0.149	309	22.25	0.64	7392000	2017
94	Hong Kong	Hong Kong	22.4	114.11	552				-0.109			22.93	0.63	7428887	2018
95	Los Angeles	USA	34.05	-118.24	87	32.64	14.3	0.337	-0.078	0.034	324			3703000	2000
96	Los Angeles	USA	34.05	-118.24	87	29.03	12.53	0.343	-0.068	0.056	307	10.61		3739000	2001
97	Los Angeles	USA	34.05	-118.24	87	29.95	12.88	0.322	-0.038	0.018	311	7.23		3774000	2002
98	Los Angeles	USA	34.05	-118.24	87	29.83	13.51	0.35	-0.075	0.043	314	10.25		3798000	2003
99	Los Angeles	USA	34.05	-118.24	87	30.08	13.54	0.34	-0.061	0.054	317	8.78		3808000	2004
100	Los Angeles	USA	34.05	-118.24	87	29.22	13.41	0.36	-0.088	0.079	316	11.43		3810000	2005
101	Los Angeles	USA	34.05	-118.24	87	29.74	13.52	0.346	-0.073	0.033	318	10.25		3794000	2006
102	Los Angeles	USA	34.05	-118.24	87	30.65	13.25	0.313	-0.032	0.018	319	6.9		3794000	2007
103	Los Angeles	USA	34.05	-118.24	87	30.85	13.75	0.328	-0.062	0.047	328	8.13		3817000	2008
104	Los Angeles	USA	34.05	-118.24	87	30.67	13.42	0.32	-0.049	0.023	316	8.01		3844000	2009
105	Los Angeles	USA	34.05	-118.24	87	29.36	12.88	0.336	-0.073	0.063	325	8.98		3796000	2010
106	Los Angeles	USA	34.05	-118.24	87	29.75	12.86	0.344	-0.082	0.037	315	9.52		3825000	2011
107	Los Angeles	USA	34.05	-118.24	87	31.2	13.73	0.328	-0.061	0.022	313	8.01		3859000	2012
108	Los Angeles	USA	34.05	-118.24	87	31.39	13.73	0.316	-0.039	0.014	315	6.49		3892000	2013
109	Los Angeles	USA	34.05	-118.24	87	32.59	14.86	0.301	-0.025	0.027	312	6.18		3923000	2014
110	Los Angeles	USA	34.05	-118.24	87	31.94	14.49	0.319	-0.032	0.023	308	7.8	3.04	3953000	2015
111	Los Angeles	USA	34.05	-118.24	87	31.85	14.32	0.295	-0.018	0.033	318	7.06	3.79	3981000	2016
112	Los Angeles	USA	34.05	-118.24	87			0.319	-0.039	0.04	344	8.23	5.01	4000000	2017
113	Los Angeles	USA	34.05	-118.24	87			0.296	-0.022			8.04	4.29	4055600	2018
114	Singapore	Singapore	1.35	103.82	15	27.89	23.46	0.39	-0.15	0.284	177	19.78		4028000	2000
115	Singapore	Singapore	1.35	103.82	15	27.7	23.19	0.416	-0.118	0.288	186	21.03		4138000	2001
116	Singapore	Singapore	1.35	103.82	15	27.8	23.98	0.425	-0.111	0.266	206	21.84		4176000	2002
117	Singapore	Singapore	1.35	103.82	15	27.78	23.48	0.428	-0.118	0.304	215	20.84		4115000	2003
118	Singapore	Singapore	1.35	103.82	15	27.4	23.51	0.406	-0.114	0.3	221	21.5		4167000	2004
119	Singapore	Singapore	1.35	103.82	15	27.82	24.18	0.421	-0.113	0.271	210	21.94		4266000	2005
120	Singapore	Singapore	1.35	103.82	15	28.38	23.06	0.435	-0.119	0.365	203	20.98		4401000	2006
121	Singapore	Singapore	1.35	103.82	15	27.48	22.86	0.421	-0.127	0.345	183	18.9		4589000	2007
122	Singapore	Singapore	1.35	103.82	15	27.33	22.74	0.404	-0.123	0.321	189	21.79		4839000	2008
123	Singapore	Singapore	1.35	103.82	15	27.64	24.06	0.432	-0.121	0.24	188	21.09		4988000	2009
124	Singapore	Singapore	1.35	103.82	15	27.66	24.02	0.43	-0.126	0.252	162	20.63		5077000	2010
125	Singapore	Singapore	1.35	103.82	15	27.84	23.66	0.431	-0.128	0.322	194	20.67		5184000	2011
126	Singapore	Singapore	1.35	103.82	15	27.26	23.26	0.407	-0.121	0.277	151	19.83		5312000	2012
127	Singapore	Singapore	1.35	103.82	15	27.84	23.37	0.414	-0.13	0.304	157	20.99		5399000	2013
128	Singapore	Singapore	1.35	103.82	15	28.81	23.84	0.433	-0.111	0.224	179	20.78		5470000	2014
129	Singapore	Singapore	1.35	103.82	15	28.89	24.03	0.431	-0.113	0.185	184	19.94	0.64	5535000	2015
130	Singapore	Singapore	1.35	103.82	15	27.49	24.61	0.384	-0.128	0.238	181	20.36	0.64	5607000	2016
131	Singapore	Singapore	1.35	103.82	15			0.397	-0.121	0.31	179	20.82	0.64	5612000	2017
132	Singapore	Singapore	1.35	103.82	15			0.424	-0.112	0.229				5819770	2018
133	Chicago	USA	41.88	-87.63	181ÿ	21.25	8.85	0.301	-0.117	0.124	400	11.44		2896000	2000
134	Chicago	USA	41.88	-87.63	181ÿ	18.32	6.08	0.282	-0.109	0.127	385	13.14		2895000	2001
135	Chicago	USA	41.88	-87.63	181ÿ	18.51	7.35	0.278	-0.117	0.105	394	12.1		2883000	2002
136	Chicago	USA	41.88	-87.63	181ÿ	17.58	5.95	0.282	-0.061	0.117	388	13.75		2870000	2003
137	Chicago	USA	41.88	-87.63	181ÿ	16.99	6.74	0.273	-0.099	0.121	397	12.99		2852000	2004
138	Chicago	USA	41.88	-87.63	181ÿ	18.78	6.82	0.256	-0.103	0.094	379	13.3		2829000	2005
139	Chicago	USA	41.88	-87.63	181ÿ	18.82	7.6	0.284	-0.065	0.15	382	12.48		2812000	2006
140	Chicago	USA	41.88	-87.63	181ÿ	18.15	7.05	0.264	-0.125	0.137	410	13.17		2817000	2007
141	Chicago	USA	41.88	-87.63	181ÿ	16.52	5.5	0.243	-0.137	0.126	414	14.18		2835000	2008
142	Chicago	USA	41.88	-87.63	181ÿ	16.67	5.93	0.259	-0.122	0.111	393	14.67		2855000	2009
143	Chicago	USA	41.88	-87.63	181ÿ	17.88	6.71	0.254	-0.145	0.098	381	14.16		2698000	2010
144	Chicago	USA	41.88	-87.63	181ÿ	17.53	6.67	0.28	-0.087	0.124	397	11.69		2707000	2011
145	Chicago	USA	41.88	-87.63	181ÿ	20.15	8.64	0.299	-0.048	0.081	386	13.73		2718000	2012
146	Chicago	USA	41.88	-87.63	181ÿ	16.97	5.16	0.282	-0.1	0.116	393	14		2724000	2013
147	Chicago	USA	41.88	-87.63	181ÿ	15.64	4.18	0.259	-0.132	0.1	398	14.56		2727000	2014
148	Chicago	USA	41.88	-87.63	181ÿ	16.74	5.99	0.284	-0.126	0.11	388	14.36	19.76	2725000	2015
149	Chicago	USA	41.88	-87.63	181ÿ	18.48	8.36	0.32	-0.085	0.095	372	13.44	19.87	2720000	2016
150	Chicago	USA	41.88	-87.63	181ÿ			0.295	-0.052	0.119	405	16.22	18.81	2716000	2017
151	Chicago	USA	41.88	-87.63	181ÿ			0.284	-0.068	0.111	236		19.08	2687682	2018
152	City of Beijing(Metro Area)	China	39.9	116.41	44	21.66	8.76	0.409	-0.052	0.05	231			13569194	2000
153	City of Beijing(Metro Area)	China	39.9	116.41	44	17.62	5.01	0.375	-0.026	0.05	234	8.52		13851000	2001
154	City of Beijing(Metro Area)	China	39.9	116.41	44	18.94	6.16	0.379	-0.032	0.047	228	8.8		14232000	2002
155	City of Beijing(Metro Area)	China	39.9	116.41	44	17.57	5.94	0.396	-0.028	0.061	242	9.72		14564000	2003
156	City of Beijing(Metro Area)	China	39.9	116.41	44	18.17	6.03	0.409	-0.015	0.062	243	10.26		14927000	2004
157	City of Beijing(Metro Area)	China	39.9	116.41	44	17.56	5.59	0.4	-0.02	0.06	229	10.46		15380000	2005
158	City of Beijing(Metro Area)	China	39.9	116.41	44	18.2	5.91	0.386	-0.001	0.05	225	9.39		15810000	2006
159	City of Beijing(Metro Area)	China	39.9	116.41	44	18.31	6.5	0.406	-0.025	0.06	234	9.57		16330000	2007
160	City of Beijing(Metro Area)	China	39.9	116.41	44	17.4	5.97	0.426	-0.022	0.072	241	10.52		16950000	2008
161	City of Beijing(Metro Area)	China	39.9	116.41	44	18.1	5.98	0.407	-0.021	0.055	242	10.55		17550000	2009
162	City of Beijing(Metro Area)	China	39.9	116.41	44	16.28	4.84	0.396	-0.061	0.068	229	10.68		19612368	2010
163	City of Beijing(Metro Area)	China	39.9	116.41	44	17.21	5.44	0.415	-0.022	0.069	237	10.63		19600000	2011
164	City of Beijing(Metro Area)	China	39.9	116.41	44	16.69	5.17	0.42	-0.047	0.075	234	11.47		20690000	2012
165	City of Beijing(Metro Area)	China	39.9	116.41	44	17.73	5.93	0.424	-0.043	0.067	223	12.31		20693000	2013
166	City of Beijing(Metro Area)	China	39.9	116.41	44	18.93	6.99	0.427	-0.021	0.056	230	10.47		21516000	2014
167	City of Beijing(Metro Area)	China	39.9	116.41	44	17.53	6.26	0.465	-0.049	0.067	235	11.43	12.46	21700000	2015
168	City of Beijing(Metro Area)	China	39.9	116.41	44	18.48	6.98	0.509	-0.02	0.079	233	13	13.4	21700000	2016
169	City of Beijing(Metro Area)	China	39.9	116.41	44			0.452	-0.015	0.066		12.76	13.21	22110000	2017
170	City of Beijing(Metro Area)	China	39.9	116.41	44			0.481	-0.046	0.09			11.25	22500000	2018
171	Brussels	Belgium	50.85	4.35	13	19.9	8.83	0.38	-0.096		369			959318ÿ	2000
172	Brussels	Belgium	50.85	4.35	13	15.02	7.26	0.376	-0.078		357	11.83		964405	2001
173	Brussels	Belgium	50.85	4.35	13	17.75	8.65	0.377	-0.067		308	12.77		978384	2002
174	Brussels	Belgium	50.85	4.35	13	17.93	7.72	0.359	-0.061		342	11.91		992041	2003
175	Brussels	Belgium	50.85	4.35	13	16.04	7.55	0.353	-0.086		327	10.79		999899	2004
176	Brussels	Belgium	50.85	4.35	13	17.51	7.87	0.397	-0.073		346	12.06		1007000	2005
177	Brussels	Belgium	50.85	4.35	13	16.95	8.35	0.363	-0.07		359	10.27		1019000	2006
178	Brussels	Belgium	50.85	4.35	13	17.21	8.57	0.386	-0.069		356	11.85		1031000	2007
179	Brussels	Belgium	50.85	4.35	13	16.3	7.17	0.375	-0.08		337	11.72		1048000	2008
180	Brussels	Belgium	50.85	4.35	13	17.56	7.63	0.363	-0.11		317	11.26		1069000	2009
181	Brussels	Belgium	50.85	4.35	13	15.2	6.66	0.313	-0.115		340	11.14		1090000	2010
182	Brussels	Belgium	50.85	4.35	13	17.66	8.08	0.385	-0.069		340	10.86		1137000	2011
183	Brussels	Belgium	50.85	4.35	13	17.11	7.34	0.396	-0.081		340	10.85		1159000	2012
184	Brussels	Belgium	50.85	4.35	13	16.38	7.24	0.352	-0.101		334	11.18		1175000	2013
185	Brussels	Belgium	50.85	4.35	13	18.25	9.11	0.425	-0.076		371	11.44		1173000	2014
186	Brussels	Belgium	50.85	4.35	13	17.25	8.17	0.406	-0.069		329	10.77	14.09	1184000	2015
187	Brussels	Belgium	50.85	4.35	13	17.7	7.95	0.432	-0.067		332	12.16	17.38	1201000	2016
188	Brussels	Belgium	50.85	4.35	13			0.409	-0.08			11.5	14.94	1199000	2017
189	Brussels	Belgium	50.85	4.35	13			0.408	-0.067			9.94	13.39	1200000	2018
190	Washington D.C	USA	38.91	-77.04	125	22.83	12.54	0.441	-0.122	0.132	320	13.95		571776	2000
191	Washington D.C	USA	38.91	-77.04	125	20.63	10.69	0.412	-0.078	0.111	308	12.9		572776	2001
192	Washington D.C	USA	38.91	-77.04	125	21.27	11.95	0.422	-0.093	0.121	321	15.25		569915	2002
193	Washington D.C	USA	38.91	-77.04	125	19.14	10.02	0.384	-0.138	0.194	319	14.81		563758	2003
194	Washington D.C	USA	38.91	-77.04	125	19.83	10.79	0.416	-0.112	0.142	310	14.84		561475	2004
195	Washington D.C	USA	38.91	-77.04	125	20.53	10.82	0.412	-0.106	0.134	310	14.74		559302	2005
196	Washington D.C	USA	38.91	-77.04	125	21.71	11.24	0.414	-0.087	0.142	316	13.52		561094	2006
197	Washington D.C	USA	38.91	-77.04	125	21.57	11.32	0.408	-0.085	0.103	314	14.32		563196	2007
198	Washington D.C	USA	38.91	-77.04	125	21.08	10.9	0.411	-0.086	0.141	320	14.04		567183	2008
199	Washington D.C	USA	38.91	-77.04	125	20.1	10.34	0.407	-0.11	0.144	317	14.39		577227	2009
200	Washington D.C	USA	38.91	-77.04	125	20.79	11.19	0.395	-0.141	0.117	335	13.32		604453	2010
201	Washington D.C	USA	38.91	-77.04	125	21.08	11.42	0.402	-0.103	0.155	315	13.44		620336	2011
202	Washington D.C	USA	38.91	-77.04	125	21.77	12.39	0.418	-0.097	0.106	302	14.4		635630	2012
203	Washington D.C	USA	38.91	-77.04	125	20.79	10.7	0.416	-0.086	0.126	318	14.64		650114	2013
204	Washington D.C	USA	38.91	-77.04	125	19.66	10.32	0.389	-0.11	0.126	317	14.44		660797	2014
205	Washington D.C	USA	38.91	-77.04	125	20.08	10.3	0.402	-0.095	0.125	313	14.95	18.33	672736	2015
206	Washington D.C	USA	38.91	-77.04	125	21.35	11.84	0.447	-0.09	0.108	320	15.35	17.52	684336	2016
207	Washington D.C	USA	38.91	-77.04	125			0.425	-0.084	0.11	321	17.97	17.88	693972	2017
208	Washington D.C	USA	38.91	-77.04	125			0.407	-0.076	0.157	219		20.51	703608	2018
209	Seoul	South Korea	37.57	126.98	38	21.25	11.77	0.272	-0.068	0.147	213			1037300	2000
210	Seoul	South Korea	37.57	126.98	38	17.68	8.98	0.255	-0.073	0.153	222	12.18		1033100	2001
211	Seoul	South Korea	37.57	126.98	38	18.18	9.6	0.284	-0.03	0.211	185	12.88		1028100	2002
212	Seoul	South Korea	37.57	126.98	38	18.04	9.77	0.285	-0.031	0.177	213	12.94		1027700	2003
213	Seoul	South Korea	37.57	126.98	38	18.69	10.12	0.279	-0.04	0.171	233	13.43		1028800	2004
214	Seoul	South Korea	37.57	126.98	38	17.64	9.22	0.295	-0.029	0.178	208	13.55		1029700	2005
215	Seoul	South Korea	37.57	126.98	38	17.69	9.56	0.288	-0.045	0.168	211	13.49		1035600	2006
216	Seoul	South Korea	37.57	126.98	38	18.45	10.25	0.307	-0.038	0.161	203	13.96		10421782	2007
217	Seoul	South Korea	37.57	126.98	38	18.04	9.84	0.318	-0.051	0.177	210	12.78		1045600	2008
218	Seoul	South Korea	37.57	126.98	38	18.77	9.78	0.309	-0.048	0.22	215	14.3		1046400	2009
219	Seoul	South Korea	37.57	126.98	38	16.83	9.32	0.292	-0.079	0.235	215	12.45		10528744	2010
220	Seoul	South Korea	37.57	126.98	38	17.68	9.04	0.291	-0.064	0.18	219	12.67		10442426	2011
221	Seoul	South Korea	37.57	126.98	38	17.12	9.12	0.315	-0.071	0.175	216	12.99		10338055	2012
222	Seoul	South Korea	37.57	126.98	38	17.65	9.38	0.309	-0.1	0.102	196	13.48		10369593	2013
223	Seoul	South Korea	37.57	126.98	38	19.44	10.73	0.334	-0.044	0.106	209	12.49		10369593	2014
224	Seoul	South Korea	37.57	126.98	38	19.27	10.35	0.351	-0.035	0.126	208	11.98	17.18	10297138	2015
225	Seoul	South Korea	37.57	126.98	38	19.73	11.01	0.375	-0.041	0.135	214	12.47	17	10236408	2016
226	Seoul	South Korea	37.57	126.98	38			0.327	-0.053	0.194		11.64	15.92	10178395	2017
227	Seoul	South Korea	37.57	126.98	38			0.358	-0.07				17.65	10112070	2018
228	Community of Madrid	Spain	40.42	-3.7	667	26.61	11.78	0.282	-0.014	0.068	243			5205408	2000
229	Community of Madrid	Spain	40.42	-3.7	667	23.65	10.15	0.28	0.03	0.055	259	6.43		5372433	2001
230	Community of Madrid	Spain	40.42	-3.7	667	24.29	10.86	0.293	0.017	0.068	236	6.04		5527152	2002
231	Community of Madrid	Spain	40.42	-3.7	667	24.5	11.06	0.295	0.007	0.071	241	6.47		5718942	2003
232	Community of Madrid	Spain	40.42	-3.7	667	23.8	10.4	0.295	0.013	0.07	223	6.7		5804829	2004
233	Community of Madrid	Spain	40.42	-3.7	667	25.11	10.31	0.264	0.043	0.05	232	5		5964143	2005
234	Community of Madrid	Spain	40.42	-3.7	667	24.98	11.09	0.289	0.011	0.071	234	6.11		6008183	2006
235	Community of Madrid	Spain	40.42	-3.7	667	23.64	10.39	0.292	0.014	0.061	229	6.37		6081689	2007
236	Community of Madrid	Spain	40.42	-3.7	667	23.53	10.1	0.283	0.018	0.072	239	5.99		6271638	2008
237	Community of Madrid	Spain	40.42	-3.7	667	25.64	11.03	0.267	0.032	0.052	249	5.02		6365161	2009
238	Community of Madrid	Spain	40.42	-3.7	667	23.41	10.17	0.273	0.004	0.08	244	6.57		6458684	2010
239	Community of Madrid	Spain	40.42	-3.7	667	24.94	11.45	0.297	0.006	0.058	224	6.38		6489680	2011
240	Community of Madrid	Spain	40.42	-3.7	667	25.01	10.75	0.282	0.019	0.048	249	5.06		6498560	2012
241	Community of Madrid	Spain	40.42	-3.7	667	24.12	10.73	0.316	-0.011	0.058	264	6.7		6495551	2013
242	Community of Madrid	Spain	40.42	-3.7	667	25.2	11.49	0.291	0.014	0.066	263	5.83		6454440	2014
243	Community of Madrid	Spain	40.42	-3.7	667	25.09	11.03	0.308	0.012	0.043	242	5.43	8.34	6436996	2015
244	Community of Madrid	Spain	40.42	-3.7	667	25.31	11.58	0.299	0.004	0.072	253	6.12	10.66	6424000	2016
245	Community of Madrid	Spain	40.42	-3.7	667			0.296	0.038	0.043	242	5.5	8.18	6477000	2017
246	Community of Madrid	Spain	40.42	-3.7	667			0.297	0.011				9.69	6497124	2018
247	Moscow	Russia	55.76	37.62	156	10.89	3.14	0.395	-0.221		293			10004523	2000
248	Moscow	Russia	55.76	37.62	156	5.15	-0.93	0.369	-0.274		293	14.08		98658334	2001
249	Moscow	Russia	55.76	37.62	156	7.7	0.08	0.373	-0.178		286	14.22		9727144	2002
250	Moscow	Russia	55.76	37.62	156	6.66	-0.34	0.353	-0.235		288	13		10068572	2003
251	Moscow	Russia	55.76	37.62	156	6.04	0.04	0.374	-0.24		279	14.38		10410000	2004
252	Moscow	Russia	55.76	37.62	156	6.85	0.29	0.369	-0.252		285	14.52		10751428	2005
253	Moscow	Russia	55.76	37.62	156	6.25	-0.15	0.349	-0.255		269	14.28		10430000	2006
254	Moscow	Russia	55.76	37.62	156	8.07	1.29	0.37	-0.199		287	15.33		10460000	2007
255	Moscow	Russia	55.76	37.62	156	8.21	1.93	0.386	-0.187		312	13.42		10490000	2008
256	Moscow	Russia	55.76	37.62	156	6.83	0.09	0.37	-0.247		268	15.21		10540000	2009
257	Moscow	Russia	55.76	37.62	156	7.64	0.72	0.374	-0.254		271	15.14		11500000	2010
258	Moscow	Russia	55.76	37.62	156	7.79	1.01	0.37	-0.248		289	15.04		11580000	2011
259	Moscow	Russia	55.76	37.62	156	6.36	-0.07	0.357	-0.262		290	14.35		11920000	2012
260	Moscow	Russia	55.76	37.62	156	7.73	1.01	0.349	-0.243		266	14.65		12000000	2013
261	Moscow	Russia	55.76	37.62	156	8.01	1.71	0.334	-0.172		259	15.04		12100000	2014
262	Moscow	Russia	55.76	37.62	156	8.15	0.94	0.563	-0.193		309	14.51	12.47	12150000	2015
263	Moscow	Russia	55.76	37.62	156	7.41	1.26	0.443	-0.246		298	15.5	12.83	12190000	2016
264	Moscow	Russia	55.76	37.62	156			0.388	-0.199		312	13.99	12.07	12300000	2017
265	Moscow	Russia	55.76	37.62	156			0.422	-0.255			15.62	9.92	12360000	2018
266	Sydney	Austrlia	-33.87	151.21	34	21.86	10.87	0.581	-0.132	0.096	323			4085600	2000
267	Sydney	Austrlia	-33.87	151.21	34	23.83	12.1	0.586	-0.105	0.109	339	15.98		3948000	2001
268	Sydney	Austrlia	-33.87	151.21	34	24.39	11.66	0.538	-0.067	0.093	337	13.6		4026960	2002
269	Sydney	Austrlia	-33.87	151.21	34	23.55	11.91	0.559	-0.078	0.102	345	14.41		4199000	2003
270	Sydney	Austrlia	-33.87	151.21	34	23.88	12.5	0.544	-0.055	0.092	329	14.65		4225000	2004
271	Sydney	Austrlia	-33.87	151.21	34	23.71	12.37	0.56	-0.079	0.1	330	15.67		4256000	2005
272	Sydney	Austrlia	-33.87	151.21	34	24.49	12.2	0.541	-0.05	0.082	335	13.82		3641000	2006
273	Sydney	Austrlia	-33.87	151.21	34	23.28	12.74	0.592	-0.128	0.16	336	16.65		4336000	2007
274	Sydney	Austrlia	-33.87	151.21	34	21.91	11.56	0.597	-0.139	0.128	345	16.53		4400000	2008
275	Sydney	Austrlia	-33.87	151.21	34	23.43	12.34	0.572	-0.105	0.101	348	15.02		4504000	2009
276	Sydney	Austrlia	-33.87	151.21	34	22.41	12.45	0.597	-0.124	0.131	331	17.25		4576000	2010
277	Sydney	Austrlia	-33.87	151.21	34	22.34	11.73	0.602	-0.138	0.13	346	16.87		4606000	2011
278	Sydney	Austrlia	-33.87	151.21	34	22.3	11.18	0.595	-0.138	0.123	331	16.88		4673000	2012
279	Sydney	Austrlia	-33.87	151.21	34	23.45	12.76	0.589	-0.133	0.133	342	16.99		4373000	2013
280	Sydney	Austrlia	-33.87	151.21	34	23.71	12.5	0.581	-0.112	0.106	328	16.52		4452000	2014
281	Sydney	Austrlia	-33.87	151.21	34	23.58	12.81	0.612	-0.138	0.127	323	17.21	15.65	4526479	2015
282	Sydney	Austrlia	-33.87	151.21	34	24.51	12.57	0.58	-0.105	0.116	335	16.96	13.03	4823991	2016
283	Sydney	Austrlia	-33.87	151.21	34			0.587	-0.106	0.098	339	15.71	11.58	5370000	2017
284	Sydney	Austrlia	-33.87	151.21	34			0.525	-0.022			12.21	10.43	4792281	2018
285	Berlin	Germany	52.52	13.4	34	17.22	8.66	0.481	-0.159		366			3388430	2000
286	Berlin	Germany	52.52	13.4	34	12.3	5.43	0.45	-0.155		354	10.66		3390000	2001
287	Berlin	Germany	52.52	13.4	34	13.72	6.44	0.478	-0.13		345	13.47		3390000	2002
288	Berlin	Germany	52.52	13.4	34	15.08	6.15	0.454	-0.129		316	12.02		3390000	2003
289	Berlin	Germany	52.52	13.4	34	12.86	5.24	0.467	-0.127		337	11.31		3388000	2004
290	Berlin	Germany	52.52	13.4	34	14.01	5.93	0.479	-0.144		329	12.62		3395000	2005
291	Berlin	Germany	52.52	13.4	34	13.52	6.12	0.435	-0.162		327	12.13		3404000	2006
292	Berlin	Germany	52.52	13.4	34	14.96	7.14	0.495	-0.131		380	12.99		3416000	2007
293	Berlin	Germany	52.52	13.4	34	14.86	6.64	0.471	-0.129		364	12.03		3432000	2008
294	Berlin	Germany	52.52	13.4	34	13.11	5.84	0.459	-0.185		343	12.93		3433000	2009
295	Berlin	Germany	52.52	13.4	34	11.29	3.79	0.385	-0.199		339	11.71		3395000	2010
296	Berlin	Germany	52.52	13.4	34	14.4	6.61	0.482	-0.134		365	13.75		3326000	2011
297	Berlin	Germany	52.52	13.4	34	13.25	5.55	0.498	-0.15		354	12.34		3375000	2012
298	Berlin	Germany	52.52	13.4	34	12.21	5.47	0.447	-0.193		337	12.96		3422000	2013
299	Berlin	Germany	52.52	13.4	34	14.84	7.31	0.502	-0.159		335	13.04		3470000	2014
300	Berlin	Germany	52.52	13.4	34	14.66	6.56	0.516	-0.124		371	12.84	9.67	3520000	2015
301	Berlin	Germany	52.52	13.4	34	14.84	6.66	0.515	-0.13		327	13.13	10.26	3575000	2016
302	Berlin	Germany	52.52	13.4	34			0.513	-0.15		361	13.46	14.61	3697600	2017
303	Berlin	Germany	52.52	13.4	34			0.518	-0.119			14.18	9.43	3727120	2018
304	Melbourne	Australia	-37.81	144.96	31	18.84	8.03	0.578	-0.137	0.097	494			3821200	2000
305	Melbourne	Australia	-37.81	144.96	31	21.06	8.65	0.566	-0.103	0.093	487	12.78		3339000	2001
306	Melbourne	Australia	-37.81	144.96	31	21.16	8.32	0.516	-0.049	0.069	524	11.16		3391500	2002
307	Melbourne	Australia	-37.81	144.96	31	21.47	8.56	0.517	-0.052	0.086	503	12.11		3555000	2003
308	Melbourne	Australia	-37.81	144.96	31	20.46	8.39	0.538	-0.078	0.094	495	12.87		3593000	2004
309	Melbourne	Australia	-37.81	144.96	31	20.63	8.85	0.539	-0.075	0.093	491	12.79		3636000	2005
310	Melbourne	Australia	-37.81	144.96	31	22.37	8.27	0.509	-0.042	0.06	471	10.81		3372000	2006
311	Melbourne	Australia	-37.81	144.96	31	22.55	9.46	0.497	-0.029	0.084	495	11.38		3806000	2007
312	Melbourne	Australia	-37.81	144.96	31	21.74	8.53	0.499	-0.034	0.075	484	11.28		3892000	2008
313	Melbourne	Australia	-37.81	144.96	31	22.49	9.19	0.494	-0.038	0.083	496	11.31		3996000	2009
314	Melbourne	Australia	-37.81	144.96	31	20.14	8.96	0.564	-0.121	0.123	478	13.45		4077000	2010
315	Melbourne	Australia	-37.81	144.96	31	19.58	8.93	0.591	-0.153	0.125	478	15.05		4169000	2011
316	Melbourne	Australia	-37.81	144.96	31	19.89	8.78	0.565	-0.125	0.106	507	12.99		4248000	2012
317	Melbourne	Australia	-37.81	144.96	31	20.86	9.31	0.536	-0.089	0.1	513	12.39		4348000	2013
318	Melbourne	Australia	-37.81	144.96	31	21.92	9.06	0.538	-0.088	0.081	488	12.14		4440000	2014
319	Melbourne	Australia	-37.81	144.96	31	22.41	8.99	0.539	-0.05	0.072	486	11.66	9.47	4353514	2015
320	Melbourne	Australia	-37.81	144.96	31	20.92	9.13	0.559	-0.092	0.096	516	13.36	10.52	4670000	2016
321	Melbourne	Australia	-37.81	144.96	31			0.554	-0.085	0.09	481	12.78	9.85	4820000	2017
322	Melbourne	Australia	-37.81	144.96	31			0.52	-0.053	0.07		10.82	10.41	4900000	2018
323	GreaterToronto Area	Canada	43.65	-79.38	76	18.37	6.27	0.375	-0.135	0.113	381			4935498	2000
324	GreaterToronto Area	Canada	43.65	-79.38	76	15.99	4.46	0.329	-0.151	0.096	384	12.95		5022711	2001
325	GreaterToronto Area	Canada	43.65	-79.38	76	16.99	5.01	0.342	-0.129	0.088	409	14.06		5099238	2002
326	GreaterToronto Area	Canada	43.65	-79.38	76	14.78	3.23	0.316	-0.186	0.109	391	14.04		5176503	2003
327	GreaterToronto Area	Canada	43.65	-79.38	76	14.43	3.28	0.327	-0.168	0.101	392	13.78		5259519	2004
328	GreaterToronto Area	Canada	43.65	-79.38	76	15.48	5.04	0.309	-0.2	0.107	355	13.21		5346610	2005
329	GreaterToronto Area	Canada	43.65	-79.38	76	16.45	5.11	0.368	-0.097	0.116	371	12.86		5437346	2006
330	GreaterToronto Area	Canada	43.65	-79.38	76	16.09	4.91	0.313	-0.177	0.08	380	12.46		5530425	2007
331	GreaterToronto Area	Canada	43.65	-79.38	76	14.3	3.31	0.304	-0.215	0.131	379	13.91		5623563	2008
332	GreaterToronto Area	Canada	43.65	-79.38	76	14.45	3.83	0.336	-0.16	0.116	369	13.29		5716800	2009
333	GreaterToronto Area	Canada	43.65	-79.38	76	16.6	5.09	0.364	-0.144	0.097	380	13.63		5809973	2010
334	GreaterToronto Area	Canada	43.65	-79.38	76	15.4	4.66	0.345	-0.177	0.113	377	14.37		5901236	2011
335	GreaterToronto Area	Canada	43.65	-79.38	76	17.87	5.87	0.379	-0.112	0.091	374	14.15		5989875	2012
336	GreaterToronto Area	Canada	43.65	-79.38	76	14.47	3.8	0.336	-0.207	0.11	388	14.09		6075619	2013
337	GreaterToronto Area	Canada	43.65	-79.38	76	13.6	3.05	0.331	-0.202	0.094	401	14.08		6158602	2014
338	GreaterToronto Area	Canada	43.65	-79.38	76	15.89	3.93	0.361	-0.15	0.086	387	14.62	7.87	6237712	2015
339	GreaterToronto Area	Canada	43.65	-79.38	76	17.09	5.85	0.354	-0.134	0.083	396	13.45	7.99	6313182	2016
340	GreaterToronto Area	Canada	43.65	-79.38	76			0.355	-0.129	0.112	403	14.68	9.86	6384733	2017
341	GreaterToronto Area	Canada	43.65	-79.38	76			0.365	-0.15	0.109		16.1	7.66	5452490	2018
342	Shanghai	China	31.23	121.47	4	22.57	14.43	0.395	-0.21	0.143	397			16407700	2000
343	Shanghai	China	31.23	121.47	4	20.04	11.76	0.364	-0.176	0.153	387	14.44		16683300	2001
344	Shanghai	China	31.23	121.47	4	20.79	13.16	0.381	-0.161	0.157	369	14.69		17129700	2002
345	Shanghai	China	31.23	121.47	4	21.27	12.91	0.358	-0.157	0.09	377	15.44		17658400	2003
346	Shanghai	China	31.23	121.47	4	21.21	12.99	0.363	-0.17	0.115	385	13.78		18349800	2004
347	Shanghai	China	31.23	121.47	4	21.08	12.57	0.362	-0.155	0.118	375	14.15		18902600	2005
348	Shanghai	China	31.23	121.47	4	20.78	13.24	0.355	-0.163	0.126	368	14.34		19641100	2006
349	Shanghai	China	31.23	121.47	4	21.24	13.14	0.366	-0.16	0.131	375	14.69		20635800	2007
350	Shanghai	China	31.23	121.47	4	20.59	12.48	0.342	-0.168	0.125	360	13.25		21406500	2008
351	Shanghai	China	31.23	121.47	4	20.94	12.63	0.332	-0.155	0.149	370	13.38		22102800	2009
352	Shanghai	China	31.23	121.47	4	20.72	12.82	0.366	-0.159	0.136	385	14.47		23019196	2010
353	Shanghai	China	31.23	121.47	4	20.69	12.29	0.357	-0.16	0.124	380	12.9		23474600	2011
354	Shanghai	China	31.23	121.47	4	20.17	12.01	0.373	-0.165	0.15	402	14.34		23710000	2012
355	Shanghai	China	31.23	121.47	4	21.86	13.17	0.365	-0.164	0.123	406	13.85		23970000	2013
356	Shanghai	China	31.23	121.47	4	21.36	12.52	0.378	-0.153	0.15	379	13.3		24030000	2014
357	Shanghai	China	31.23	121.47	4	21.37	12.26	0.402	-0.155	0.187	358	13.87	13.63	24090000	2015
358	Shanghai	China	31.23	121.47	4	21.85	13.89	0.381	-0.137	0.193	373	14.92	13.37	24150000	2016
359	Shanghai	China	31.23	121.47	4			0.395	-0.141	0.156	361	14.15	13.06	24180000	2017
360	Shanghai	China	31.23	121.47	4			0.392	-0.151	0.164		17.64	13.43	24258000	2018
361	San Fransicso	USA	10.43	-83.64	16	22.34	10.58	0.269	-0.066	0.084	388			777340	2000
362	San Fransicso	USA	10.43	-83.64	16	21.68	9.38	0.256	-0.044	0.092	392	14		777613	2001
363	San Fransicso	USA	10.43	-83.64	16	21.12	9.75	0.271	-0.041	0.069	366	14.84		766862	2002
364	San Fransicso	USA	10.43	-83.64	16	21.59	10.13	0.279	-0.052	0.064	370	15.95		757638	2003
365	San Fransicso	USA	10.43	-83.64	16	21.25	10.37	0.273	-0.043	0.072	382	15.85		750133	2004
366	San Fransicso	USA	10.43	-83.64	16	20.69	9.76	0.281	-0.054	0.101	375	16.43		748846	2005
367	San Fransicso	USA	10.43	-83.64	16	20.6	9.6	0.28	-0.059	0.087	362	16.06		751431	2006
368	San Fransicso	USA	10.43	-83.64	16	20.45	9.38	0.268	-0.051	0.047	386	15.59		758348	2007
369	San Fransicso	USA	10.43	-83.64	16	20.75	9.53	0.261	-0.044	0.065	393	13.91		767067	2008
370	San Fransicso	USA	10.43	-83.64	16	20.73	9.45	0.269	-0.049	0.067	392	14.51		774347	2009
371	San Fransicso	USA	10.43	-83.64	16	19.78	9.08	0.262	-0.07	0.084	387	15.61		774347	2010
372	San Fransicso	USA	10.43	-83.64	16	20.22	9.22	0.288	-0.061	0.058	377	16.11		816294	2011
373	San Fransicso	USA	10.43	-83.64	16	20.54	9.37	0.274	-0.058	0.071	384	15.34		830406	2012
374	San Fransicso	USA	10.43	-83.64	16	21.03	9.67	0.265	-0.044	0.027	362	14.65		841270	2013
375	San Fransicso	USA	10.43	-83.64	16	22.06	11.17	0.263	-0.043	0.07	347	14.29		853258	2014
376	San Fransicso	USA	10.43	-83.64	16	21.87	10.89	0.262	-0.03	0.042	337	14.79		866320	2015
377	San Fransicso	USA	10.43	-83.64	16	21.56	10.2	0.277	-0.045	0.074	368	15.35		876103	2016
378	San Fransicso	USA	10.43	-83.64	16	15.62		0.277	-0.05	0.08	431	15.47		884363	2017
379	San Fransicso	USA	10.43	-83.64	16			0.265	-0.042	0.056		16.4		889792	2018
